# Supplementary material for: YKL-40 and risk of incident cancer in early type 2 diabetes: a Danish cohort study
Source: Br J Cancer. 2025 Apr 5;132(11):1019–26. doi: 10.1038/s41416-025-02996-5 (PMC12119867; doi:10.1038/s41416-025-02996-5)
Supplement: Supplementary file 1 — Supplementary tables 1-8 [file 41416_2025_2996_MOESM1_ESM.xlsx]

## Sheet: Overview
Kjaergaard AD et al. YKL-40 and risk of incident cancer in early type 2 diabetes: a Danish cohort study
Supplementary Table 1.	Codes used in this study.
Supplementary Table 2.	Risk of cancer according to YKL-40 percentile categories in DD2 participants, age as time scale.
Supplementary Table 3.	Risk of cancer according to YKL-40 percentile categories in DD2 participants, time on study as time scale.
Supplementary Table 4.	Risk of cancer per 1SD log increase in YKL-40 and CRP levels in DD2 participants, age as time scale.
Supplementary Table 5.	Risk of cancer per 1SD log increase in YKL-40 and CRP levels in DD2 participants, time on study as time scale.
Supplementary Table 6.	Joint effects of YKL-40 and CRP on risk of cancer in DD2 participants, age as time scale.
Supplementary Table 7.	Joint effects of YKL-40 and CRP on risk of cancer in DD2 participants, time on study as time scale.
Supplementary Table 8.	Stratified on covariates: Risk of cancer per 1SD log increase in YKL-40 levels in DD2 participants, age as time scale.

## Sheet: Table S1
Supplementary Table 1. Registries and codes used in this study.
ICD-10 codes from the national Danish Patient Registry
Cancer group	Cancer subgroup	Cancer type	ICD-10 code
Sex-combined
Obesity	Gastrointestinal	Liver	C22
Obesity	Gastrointestinal	Pancreas	C25
Obesity	Gastrointestinal	Colorectal	C18-20
Obesity	Gastrointestinal	Esophageal	C15
Obesity	Gastrointestinal	Gastric cardia	C16.0
Obesity	Gastrointestinal	Gallbladder	C23
Obesity		Thyroid	C73
Obesity		Kidney	C64
Obesity		Multiple myeloma	C90
Obesity		Meningioma	C70
		Bladder	C67
		Lung	C34
Female-specific
		Breast	C50
		Ovarian	C54-55
		Uterine	C56
Male-specific
		Prostate	C61
NPU codes from laboratory information system
	HbA1c, mmol/mol	NPU27300, NPU03835(*885.8)
	UACR, mg/g	NPU03918, NPNU19661, NPU1968, NPU28842 (*8.8496)
	Creatinine, µmol/L	NPU18016, NPU04998
	LDL-cholesterol, mmol/L	NPU10171, NPU01568, DNK35308
	Triglycerides, mmol/L	NPU03620, NPU04094
ICD-10: International Classification of Diseases version 10.
We did not include postmenopausal breast cancer in the obesity-related cancers, but rather investigated sex-specific cancers for each sex separately.
NPU: Nomenclature for Properties and Units.

## Sheet: Table S2
Supplementary Table S2. Risk of cancer according to YKL-40 percentile categories in all DD2 participants, age as time scale.
	Model 1			Model 2			Model 3			Model 4
YKL-40 percentile categories	Events/total	HR (95% CI)	P-value	Events/total	HR (95% CI)	P-value	Events/total	HR (95% CI)	P-value	Events/total	HR (95% CI)	P-value
Obesity-related cancer
0-33	96/2927	(ref)		95/2894	(ref)		104/3684	(ref)		104/3684	(ref)
34-66	104/2924	1.14 (0.86-1.50)	0.363968	102/2891	1.10 (0.83-1.46)	0.486993	111/3683	1.08 (0.82-1.41)	0.585926	111/3683	1.07 (0.82-1.40)	0.620613
67-90	88/2119	1.38 (1.03-1.84)	0.029643	87/2091	1.33 (0.99-1.78)	0.0590424	92/2671	1.26 (0.95-1.68)	0.111314	92/2671	1.25 (0.94-1.66)	0.125827
91-95	24/441	1.95 (1.25-3.05)	0.00339513	24/433	1.87 (1.19-2.95)	0.00643327	26/557	1.80 (1.16-2.79)	0.00818457	26/557	1.78 (1.15-2.76)	0.00949271
96-100	28/445	2.49 (1.63-3.80)	2.22024e-05	28/439	2.39 (1.55-3.69)	7.57501e-05	29/560	2.08 (1.35-3.21)	0.000853778	29/560	2.05 (1.33-3.16)	0.00114742
Gastrointestinal cancer
0-33	84/2938	(ref)		83/2905	(ref)		92/3697	(ref)		92/3697	(ref)
34-66	95/2937	1.18 (0.88-1.58)	0.269158	93/2904	1.15 (0.85-1.54)	0.367521	101/3697	1.10 (0.83-1.46)	0.520754	101/3697	1.09 (0.82-1.45)	0.555857
67-90	80/2129	1.43 (1.05-1.94)	0.0225437	79/2101	1.37 (1.01-1.87)	0.0451632	84/2686	1.29 (0.96-1.75)	0.092978	84/2686	1.28 (0.95-1.73)	0.105032
91-95	22/445	2.03 (1.27-3.25)	0.00309917	22/437	1.94 (1.21-3.12)	0.00616723	25/561	1.94 (1.24-3.03)	0.00392919	25/561	1.91 (1.22-3.00)	0.00461796
96-100	27/447	2.76 (1.79-4.27)	4.47057e-06	27/441	2.63 (1.69-4.11)	2.0985e-05	27/562	2.16 (1.38-3.39)	0.000772402	27/562	2.13 (1.36-3.34)	0.0010267
Liver cancer
0-33	<10/2975	(ref)		<10/2942	(ref)		<10/3745	(ref)		<10/3745	(ref)
34-66	<10/2970	2.13 (0.53-8.53)	0.283988	<10/2937	2.04 (0.51-8.15)	0.314402	<10/3742	1.62 (0.53-4.95)	0.401803	<10/3742	1.61 (0.52-4.94)	0.405827
67-90	18/2159	9.35 (2.75-31.76)	0.000337665	18/2130	8.45 (2.48-28.79)	0.000643279	19/2719	5.50 (2.04-14.83)	0.000767286	19/2719	5.46 (2.02-14.76)	0.000823355
91-95	<10/451	15.86 (3.96-63.44)	9.33416e-05	<10/443	12.97 (3.20-52.46)	0.000326654	<10/568	8.28 (2.49-27.54)	0.000564457	<10/568	8.23 (2.47-27.40)	0.000593622
96-100	18/452	54.47 (16.03-185.16)	1.51421e-10	18/446	44.25 (12.77-153.38)	2.29315e-09	18/568	24.92 (8.90-69.81)	9.45567e-10	18/568	24.58 (8.72-69.32)	1.42088e-09
Pancreatic cancer
0-33	12/2973	(ref)		12/2940	(ref)		12/3743	(ref)		12/3743	(ref)
34-66	17/2967	1.50 (0.72-3.14)	0.280936	17/2934	1.51 (0.72-3.17)	0.272383	17/3739	1.50 (0.71-3.16)	0.282602	17/3739	1.50 (0.71-3.16)	0.282513
67-90	12/2158	1.50 (0.68-3.35)	0.318032	11/2129	1.46 (0.64-3.33)	0.367488	12/2717	1.60 (0.71-3.60)	0.259432	12/2717	1.60 (0.71-3.62)	0.26017
91-95	<10/451	1.93 (0.54-6.84)	0.309114	<10/443	2.15 (0.60-7.67)	0.237744	<10/568	1.87 (0.52-6.74)	0.33711	<10/568	1.88 (0.52-6.77)	0.337153
96-100	<10/454	1.44 (0.32-6.43)	0.634928	<10/448	1.82 (0.41-8.20)	0.433538	<10/570	1.70 (0.37-7.94)	0.497949	<10/570	1.71 (0.36-8.04)	0.498456
Colorectal cancer
0-33	68/2941	(ref)		67/2908	(ref)		72/3701	(ref)		72/3701	(ref)
34-66	56/2940	0.85 (0.60-1.22)	0.378732	55/2907	0.84 (0.58-1.19)	0.325545	59/3700	0.81 (0.57-1.14)	0.221034	59/3700	0.80 (0.56-1.13)	0.205783
67-90	50/2133	1.10 (0.76-1.58)	0.620166	50/2105	1.07 (0.74-1.54)	0.733987	54/2691	1.04 (0.73-1.49)	0.827525	54/2691	1.03 (0.72-1.48)	0.869904
91-95	13/445	1.49 (0.82-2.70)	0.188777	13/437	1.42 (0.78-2.59)	0.251732	14/561	1.36 (0.76-2.44)	0.296779	14/561	1.34 (0.75-2.41)	0.320526
96-100	<10/449	0.63 (0.25-1.57)	0.321415	<10/443	0.59 (0.24-1.49)	0.265796	<10/564	0.54 (0.21-1.34)	0.183258	<10/564	0.53 (0.21-1.32)	0.170364
Bladder cancer
0-33	<10/2972	(ref)		<10/2939	(ref)		10/3739	(ref)		10/3739	(ref)
34-66	16/2960	1.85 (0.82-4.20)	0.138712	16/2927	1.84 (0.81-4.17)	0.145684	15/3731	1.47 (0.66-3.29)	0.346414	15/3731	1.44 (0.64-3.23)	0.378831
67-90	<10/2152	1.17 (0.43-3.14)	0.758578	<10/2123	1.23 (0.45-3.31)	0.688631	10/2711	1.44 (0.59-3.51)	0.422412	10/2711	1.39 (0.57-3.39)	0.468319
91-95	<10/450	1.79 (0.39-8.28)	0.457653	<10/442	1.90 (0.40-8.90)	0.416451	<10/567	2.13 (0.57-7.90)	0.257756	<10/567	2.02 (0.55-7.51)	0.292091
96-100	<10/454	3.83 (1.17-12.52)	0.0260571	<10/448	4.24 (1.28-14.08)	0.0182284	<10/569	3.08 (0.91-10.41)	0.0703782	<10/569	2.85 (0.85-9.59)	0.0912146
Lung cancer
0-33	21/2969	(ref)		21/2936	(ref)		21/3739	(ref)		21/3739	(ref)
34-66	25/2960	1.26 (0.70-2.25)	0.438049	25/2927	1.24 (0.69-2.21)	0.474189	27/3732	1.37 (0.77-2.44)	0.279022	27/3732	1.28 (0.72-2.29)	0.400458
67-90	17/2155	1.23 (0.65-2.32)	0.532317	17/2126	1.17 (0.62-2.24)	0.626934	21/2713	1.53 (0.82-2.83)	0.180543	21/2713	1.44 (0.78-2.68)	0.244951
91-95	<10/448	1.84 (0.69-4.88)	0.22124	<10/440	1.75 (0.65-4.68)	0.265612	<10/565	1.84 (0.68-4.94)	0.229688	<10/565	1.68 (0.62-4.52)	0.305954
96-100	<10/454	1.60 (0.55-4.68)	0.386883	<10/448	1.48 (0.50-4.42)	0.480511	<10/568	1.50 (0.49-4.55)	0.477889	<10/568	1.33 (0.44-4.00)	0.615546
Female cancer
0-33	56/1160	(ref)		56/1146	(ref)		61/1464	(ref)		61/1464	(ref)
34-66	57/1149	1.07 (0.74-1.55)	0.704536	56/1139	1.06 (0.73-1.54)	0.749516	60/1451	1.01 (0.70-1.45)	0.960393	60/1451	1.00 (0.69-1.43)	0.978425
67-90	45/823	1.24 (0.84-1.84)	0.283772	42/814	1.15 (0.77-1.73)	0.489622	51/1043	1.23 (0.84-1.80)	0.278231	51/1043	1.21 (0.83-1.77)	0.327955
91-95	<10/170	1.28 (0.63-2.58)	0.496024	<10/167	1.28 (0.63-2.59)	0.494945	10/217	1.23 (0.62-2.41)	0.555389	10/217	1.19 (0.60-2.35)	0.614493
96-100	<10/173	1.08 (0.49-2.37)	0.849264	<10/172	1.06 (0.48-2.34)	0.877888	<10/218	1.07 (0.51-2.26)	0.860691	<10/218	1.03 (0.48-2.18)	0.940701
Breast cancer
0-33	42/1169	(ref)		42/1155	(ref)		47/1475	(ref)		47/1475	(ref)
34-66	43/1165	1.07 (0.70-1.64)	0.747833	42/1155	1.06 (0.69-1.62)	0.805049	44/1470	1.00 (0.66-1.51)	0.999455	44/1470	1.00 (0.66-1.51)	0.987942
67-90	33/835	1.21 (0.76-1.90)	0.421304	31/826	1.12 (0.70-1.79)	0.625594	35/1060	1.21 (0.77-1.89)	0.40661	35/1060	1.20 (0.77-1.88)	0.419443
91-95	<10/173	1.51 (0.71-3.21)	0.288497	<10/170	1.50 (0.70-3.21)	0.292887	10/223	1.79 (0.90-3.57)	0.0997058	10/223	1.77 (0.89-3.55)	0.104896
96-100	<10/177	1.20 (0.51-2.82)	0.677983	<10/176	1.16 (0.49-2.75)	0.730927	<10/222	0.97 (0.38-2.46)	0.946069	<10/222	0.96 (0.38-2.45)	0.929723
Ovarian cancer
0-33	14/1217	(ref)		14/1201	(ref)		14/1541	(ref)		14/1541	(ref)
34-66	13/1208	0.98 (0.46-2.08)	0.955858	13/1198	0.95 (0.44-2.02)	0.890578	14/1530	0.83 (0.39-1.76)	0.625318	14/1530	0.80 (0.38-1.69)	0.555464
67-90	12/878	1.28 (0.59-2.76)	0.532982	11/867	1.11 (0.50-2.47)	0.793401	15/1110	1.14 (0.54-2.39)	0.736878	15/1110	1.07 (0.51-2.28)	0.854157
91-95	<10/182			<10/179			<10/229			<10/229
96-100	<10/183	0.63 (0.08-4.83)	0.660175	<10/182	0.60 (0.08-4.62)	0.627913	<10/232	1.06 (0.29-3.95)	0.929529	<10/232	1.01 (0.27-3.75)	0.982664
Prostate cancer
0-33	71/1706	(ref)		70/1690	(ref)		74/2135	(ref)		74/2135	(ref)
34-66	60/1699	0.88 (0.62-1.24)	0.454743	60/1678	0.88 (0.62-1.25)	0.479284	65/2144	0.87 (0.62-1.21)	0.407216	65/2144	0.88 (0.63-1.23)	0.453964
67-90	44/1249	0.92 (0.63-1.34)	0.655715	43/1231	0.91 (0.62-1.33)	0.631595	46/1563	0.88 (0.61-1.28)	0.511119	46/1563	0.92 (0.63-1.34)	0.671106
91-95	9/257	1.01 (0.50-2.01)	0.988065	8/252	0.88 (0.42-1.84)	0.738951	11/324	1.07 (0.56-2.03)	0.838251	11/324	1.15 (0.60-2.19)	0.669718
96-100	6/262	0.72 (0.31-1.66)	0.443042	5/257	0.61 (0.24-1.50)	0.279613	9/328	0.89 (0.44-1.81)	0.744256	9/328	0.98 (0.48-2.00)	0.958239

## Sheet: Table S3
Supplementary Table S3. Risk of cancer according to YKL-40 percentile categories in all DD2 participants, time on study as time scale.
	Model 1			Model 2			Model 3			Model 4
YKL-40 percentile categories	Events/total	HR (95% CI)	P-value	Events/total	HR (95% CI)	P-value	Events/total	HR (95% CI)	P-value	Events/total	HR (95% CI)	P-value
Obesity-related cancer
0-33	96/2927	(ref)		95/2894	(ref)		104/3684	(ref)		104/3684	(ref)
34-66	104/2924	1.11 (0.84-1.47)	0.459017	102/2891	1.08 (0.81-1.43)	0.602456	111/3683	1.06 (0.81-1.38)	0.68007	111/3683	1.05 (0.80-1.38)	0.710967
67-90	88/2119	1.34 (1.00-1.78)	0.0503727	87/2091	1.28 (0.96-1.72)	0.0963692	92/2671	1.22 (0.92-1.62)	0.174712	92/2671	1.21 (0.91-1.61)	0.191579
91-95	24/441	1.88 (1.20-2.95)	0.00553245	24/433	1.80 (1.14-2.83)	0.0110275	26/557	1.73 (1.12-2.68)	0.0133015	26/557	1.72 (1.11-2.66)	0.015132
96-100	28/445	2.31 (1.51-3.52)	0.000101523	28/439	2.19 (1.42-3.37)	0.000357291	29/560	1.95 (1.27-3.00)	0.00237578	29/560	1.92 (1.25-2.96)	0.00294945
Gastrointestinal cancer
0-33	84/2938	(ref)		83/2905	(ref)		92/3697	(ref)		92/3697	(ref)
34-66	95/2937	1.15 (0.86-1.55)	0.337058	93/2904	1.12 (0.83-1.51)	0.452476	101/3697	1.08 (0.81-1.44)	0.593966	101/3697	1.07 (0.81-1.43)	0.626335
67-90	80/2129	1.39 (1.02-1.89)	0.0355322	79/2101	1.33 (0.98-1.82)	0.0690753	84/2686	1.25 (0.93-1.69)	0.139857	84/2686	1.24 (0.92-1.68)	0.153949
91-95	22/445	1.97 (1.23-3.16)	0.00452733	22/437	1.87 (1.16-3.01)	0.00977194	25/561	1.87 (1.20-2.93)	0.00612397	25/561	1.85 (1.18-2.91)	0.00707397
96-100	27/447	2.56 (1.66-3.95)	2.21445e-05	27/441	2.41 (1.55-3.76)	0.00010393	27/562	2.02 (1.29-3.16)	0.00216535	27/562	1.99 (1.27-3.12)	0.00267741
Liver cancer
0-33	<10/2975	(ref)		<10/2942	(ref)		<10/3745	(ref)		<10/3745	(ref)
34-66	<10/2970	2.10 (0.53-8.42)	0.292746	<10/2937	2.02 (0.51-8.10)	0.318784	<10/3742	1.62 (0.53-4.98)	0.396344	<10/3742	1.62 (0.53-4.97)	0.400371
67-90	18/2159	9.17 (2.70-31.14)	0.000382278	18/2130	8.31 (2.44-28.30)	0.000710274	19/2719	5.40 (2.00-14.57)	0.000875126	19/2719	5.36 (1.98-14.50)	0.000941645
91-95	<10/451	16.04 (4.01-64.18)	8.72994e-05	<10/443	13.07 (3.23-52.85)	0.000312497	<10/568	8.32 (2.50-27.65)	0.000548536	<10/568	8.26 (2.48-27.49)	0.00058171
96-100	18/452	52.90 (15.56-179.82)	2.05311e-10	18/446	42.64 (12.32-147.64)	3.17261e-09	18/568	24.07 (8.58-67.47)	1.46829e-09	18/568	23.74 (8.42-66.94)	2.13319e-09
Pancreatic cancer
0-33	12/2973	(ref)		12/2940	(ref)		12/3743	(ref)		12/3743	(ref)
34-66	17/2967	1.38 (0.66-2.89)	0.391292	17/2934	1.38 (0.66-2.90)	0.394296	17/3739	1.42 (0.67-2.98)	0.357389	17/3739	1.42 (0.68-2.99)	0.355042
67-90	12/2158	1.32 (0.59-2.95)	0.493175	11/2129	1.26 (0.55-2.86)	0.586324	12/2717	1.41 (0.63-3.18)	0.405885	12/2717	1.42 (0.63-3.20)	0.401903
91-95	<10/451	1.64 (0.46-5.80)	0.446296	<10/443	1.82 (0.51-6.49)	0.356906	<10/568	1.61 (0.45-5.79)	0.469132	<10/568	1.62 (0.45-5.86)	0.463672
96-100	<10/454	1.09 (0.24-4.86)	0.914595	<10/448	1.24 (0.28-5.60)	0.778006	<10/570	1.23 (0.26-5.70)	0.793852	<10/570	1.24 (0.27-5.78)	0.785951
Colorectal cancer
0-33	68/2941	(ref)		67/2908	(ref)		72/3701	(ref)		72/3701	(ref)
34-66	56/2940	0.84 (0.59-1.19)	0.31851	55/2907	0.82 (0.57-1.17)	0.266739	59/3700	0.79 (0.56-1.12)	0.180518	59/3700	0.78 (0.55-1.11)	0.169284
67-90	50/2133	1.07 (0.74-1.54)	0.731823	50/2105	1.04 (0.72-1.50)	0.853513	54/2691	1.01 (0.70-1.44)	0.964975	54/2691	1.00 (0.70-1.43)	0.996
91-95	13/445	1.44 (0.80-2.61)	0.225832	13/437	1.37 (0.75-2.49)	0.307479	14/561	1.31 (0.73-2.34)	0.365738	14/561	1.29 (0.72-2.31)	0.39146
96-100	<10/449	0.58 (0.23-1.44)	0.243046	<10/443	0.54 (0.22-1.36)	0.194041	<10/564	0.49 (0.20-1.24)	0.131403	<10/564	0.49 (0.19-1.22)	0.123418
Bladder cancer
0-33	<10/2972	(ref)		<10/2939	(ref)		10/3739	(ref)		10/3739	(ref)
34-66	16/2960	1.78 (0.78-4.02)	0.168384	16/2927	1.76 (0.77-3.99)	0.177311	15/3731	1.44 (0.64-3.22)	0.374875	15/3731	1.41 (0.63-3.17)	0.400651
67-90	<10/2152	1.09 (0.40-2.93)	0.866335	<10/2123	1.14 (0.42-3.08)	0.79578	10/2711	1.37 (0.56-3.34)	0.489784	10/2711	1.32 (0.54-3.23)	0.537541
91-95	<10/450	1.65 (0.36-7.67)	0.519637	<10/442	1.74 (0.37-8.17)	0.479816	<10/567	1.97 (0.53-7.32)	0.309514	<10/567	1.85 (0.50-6.89)	0.356855
96-100	<10/454	3.37 (1.03-11.00)	0.0439129	<10/448	3.63 (1.10-12.05)	0.0348644	<10/569	2.86 (0.85-9.62)	0.0890456	<10/569	2.63 (0.78-8.84)	0.118004
Lung cancer
0-33	21/2969	(ref)		21/2936	(ref)		21/3739	(ref)		21/3739	(ref)
34-66	25/2960	1.18 (0.66-2.11)	0.570227	25/2927	1.16 (0.65-2.08)	0.612587	27/3732	1.31 (0.74-2.33)	0.349689	27/3732	1.25 (0.70-2.23)	0.455192
67-90	17/2155	1.11 (0.58-2.10)	0.755902	17/2126	1.05 (0.55-2.01)	0.873398	21/2713	1.39 (0.75-2.58)	0.299222	21/2713	1.31 (0.71-2.43)	0.388627
91-95	<10/448	1.65 (0.62-4.38)	0.314121	<10/440	1.55 (0.58-4.16)	0.380202	<10/565	1.64 (0.61-4.42)	0.328336	<10/565	1.48 (0.55-3.99)	0.438871
96-100	<10/454	1.34 (0.46-3.89)	0.59622	<10/448	1.22 (0.41-3.63)	0.719489	<10/568	1.27 (0.42-3.86)	0.668365	<10/568	1.15 (0.38-3.47)	0.802605
Female cancer
0-33	56/1160	(ref)		56/1146	(ref)		61/1464	(ref)		61/1464	(ref)
34-66	57/1149	1.06 (0.73-1.54)	0.747071	56/1139	1.05 (0.72-1.52)	0.797397	60/1451	0.99 (0.69-1.42)	0.977011	60/1451	0.98 (0.68-1.41)	0.917521
67-90	45/823	1.23 (0.83-1.82)	0.309324	42/814	1.14 (0.76-1.71)	0.525037	51/1043	1.22 (0.84-1.79)	0.29483	51/1043	1.20 (0.82-1.76)	0.346173
91-95	<10/170	1.25 (0.62-2.53)	0.530398	<10/167	1.25 (0.62-2.54)	0.530684	10/217	1.21 (0.61-2.37)	0.587631	10/217	1.17 (0.59-2.31)	0.64627
96-100	<10/173	1.05 (0.48-2.32)	0.894265	<10/172	1.03 (0.47-2.28)	0.932297	<10/218	1.04 (0.49-2.19)	0.926582	<10/218	1.00 (0.47-2.11)	0.992753
Breast cancer
0-33	42/1169	(ref)		42/1155	(ref)		47/1475	(ref)		47/1475	(ref)
34-66	43/1165	1.06 (0.70-1.63)	0.771975	42/1155	1.05 (0.68-1.61)	0.829208	44/1470	0.99 (0.66-1.50)	0.968794	44/1470	0.99 (0.65-1.50)	0.955672
67-90	33/835	1.19 (0.76-1.88)	0.448094	31/826	1.11 (0.70-1.78)	0.650526	35/1060	1.20 (0.77-1.88)	0.414158	35/1060	1.20 (0.77-1.88)	0.427438
91-95	<10/173	1.48 (0.69-3.15)	0.310053	<10/170	1.47 (0.69-3.15)	0.315363	10/223	1.78 (0.89-3.55)	0.102489	10/223	1.77 (0.88-3.53)	0.107707
96-100	<10/177	1.18 (0.50-2.79)	0.697993	<10/176	1.15 (0.49-2.71)	0.753549	<10/222	0.96 (0.38-2.43)	0.925332	<10/222	0.95 (0.37-2.41)	0.90885
Ovarian cancer
0-33	14/1217	(ref)		14/1201	(ref)		14/1541	(ref)		14/1541	(ref)
34-66	13/1208	0.98 (0.46-2.08)	0.949096	13/1198	0.94 (0.44-2.00)	0.870255	14/1530	0.83 (0.39-1.76)	0.626831	14/1530	0.80 (0.38-1.69)	0.560564
67-90	12/878	1.29 (0.59-2.78)	0.521675	11/867	1.11 (0.50-2.47)	0.790606	15/1110	1.13 (0.54-2.38)	0.75106	15/1110	1.06 (0.50-2.26)	0.869772
91-95	<10/182			<10/179			<10/229			<10/229
96-100	<10/183	0.61 (0.08-4.65)	0.634375	<10/182	0.57 (0.08-4.39)	0.592711	<10/232	0.87 (0.23-3.33)	0.840928	<10/232	0.83 (0.22-3.15)	0.790079
Prostate cancer
0-33	71/1706	(ref)		70/1690	(ref)		74/2135	(ref)		74/2135	(ref)
34-66	60/1699	0.85 (0.60-1.20)	0.364611	60/1678	0.85 (0.60-1.21)	0.369096	65/2144	0.85 (0.61-1.19)	0.338513	65/2144	0.86 (0.61-1.20)	0.373661
67-90	44/1249	0.87 (0.60-1.27)	0.462974	43/1231	0.86 (0.59-1.26)	0.43181	46/1563	0.84 (0.58-1.21)	0.346048	46/1563	0.87 (0.60-1.27)	0.471493
91-95	9/257	0.98 (0.49-1.95)	0.943658	8/252	0.84 (0.40-1.75)	0.641679	11/324	1.01 (0.53-1.92)	0.974936	11/324	1.09 (0.57-2.08)	0.787052
96-100	6/262	0.67 (0.29-1.53)	0.339937	5/257	0.55 (0.22-1.37)	0.200843	9/328	0.83 (0.41-1.68)	0.598547	9/328	0.90 (0.44-1.84)	0.780047

## Sheet: Table S4
Supplementary Table S4. Risk of cancer per 1SD log increase in YKL-40 and CRP levels in all DD2 participants, age as time scale.
	Model 1			Model 2			Model 3
	Events/total	HR (95% CI)	P-value	Events/total	HR (95% CI)	P-value	Events/total	HR (95% CI)	P-value
Obesity-related cancer
YKL-40	340/8856	1.24 (1.11-1.37)	5.93744e-05	336/8748	1.22 (1.10-1.36)	0.00027583	362/11155	1.18 (1.06-1.31)	0.00288055
CRP	341/9481	1.23 (1.10-1.37)	0.000187978	336/9344	1.21 (1.08-1.35)	0.00109448	362/11155	1.21 (1.08-1.35)	0.0011116
Gastrointestinal cancer
YKL-40	308/8896	1.26 (1.13-1.41)	2.55053e-05	304/8788	1.25 (1.11-1.40)	0.000143967	329/11203	1.19 (1.07-1.33)	0.00196962
CRP	309/9526	1.26 (1.12-1.41)	7.5926e-05	304/9388	1.24 (1.10-1.39)	0.000351343	329/11203	1.23 (1.10-1.39)	0.00051387
Liver cancer
YKL-40	51/9007	2.87 (2.34-3.51)	2.26102e-24	51/8898	2.78 (2.23-3.47)	1.25856e-19	56/11342	2.57 (2.07-3.19)	1.32827e-17
CRP	52/9641	1.34 (1.02-1.76)	0.0373895	52/9501	1.27 (0.96-1.70)	0.0989366	56/11342	1.28 (0.96-1.71)	0.0924875
Pancreatic cancer
YKL-40	46/9003	0.92 (0.68-1.25)	0.588337	45/8894	0.94 (0.68-1.30)	0.730259	46/11337	0.96 (0.70-1.32)	0.806321
CRP	43/9636	1.11 (0.82-1.51)	0.494315	42/9496	1.12 (0.82-1.54)	0.460642	46/11337	1.19 (0.87-1.62)	0.280764
Colorectal cancer
YKL-40	192/8908	0.99 (0.85-1.15)	0.913389	190/8800	0.97 (0.83-1.14)	0.735162	204/11217	0.95 (0.81-1.10)	0.471006
CRP	195/9539	1.20 (1.04-1.38)	0.0129828	192/9401	1.18 (1.02-1.37)	0.0258967	204/11217	1.17 (1.00-1.36)	0.0465193
Bladder cancer
YKL-40	38/8988	1.24 (0.91-1.70)	0.179544	38/8879	1.29 (0.93-1.78)	0.127607	42/11317	1.29 (0.95-1.76)	0.103666
CRP	41/9620	1.09 (0.80-1.49)	0.594651	41/9480	1.11 (0.81-1.53)	0.50915	42/11317	1.04 (0.75-1.45)	0.814627
Lung cancer
YKL-40	72/8986	1.10 (0.87-1.39)	0.412013	72/8877	1.08 (0.85-1.37)	0.551999	78/11317	1.13 (0.90-1.42)	0.304452
CRP	77/9617	1.67 (1.34-2.09)	6.24991e-06	77/9478	1.67 (1.33-2.10)	9.84032e-06	78/11317	1.79 (1.43-2.25)	5.49515e-07
Female cancer
YKL-40	174/3475	1.06 (0.89-1.25)	0.52457	170/3438	1.03 (0.87-1.22)	0.730802	190/4393	1.06 (0.90-1.25)	0.505555
CRP	177/3731	1.10 (0.94-1.28)	0.234985	174/3683	1.09 (0.94-1.28)	0.255307	190/4393	1.07 (0.91-1.26)	0.409523
Breast cancer
YKL-40	132/3519	1.07 (0.89-1.30)	0.47374	129/3482	1.04 (0.86-1.27)	0.679367	141/4450	1.07 (0.89-1.30)	0.457858
CRP	134/3779	0.89 (0.75-1.06)	0.189946	131/3731	0.88 (0.74-1.05)	0.162119	141/4450	0.94 (0.78-1.14)	0.514636
Ovarian cancer
YKL-40	40/3668	0.98 (0.68-1.40)	0.894455	39/3627	0.93 (0.64-1.34)	0.687403	46/4642	0.97 (0.68-1.37)	0.845999
CRP	41/3938	2.12 (1.52-2.94)	8.03767e-06	41/3884	2.08 (1.49-2.91)	1.69504e-05	46/4642	1.68 (1.18-2.39)	0.00380385
Prostate cancer
YKL-40	190/5173	0.93 (0.80-1.08)	0.331706	186/5108	0.90 (0.77-1.05)	0.188158	205/6494	0.94 (0.81-1.09)	0.420855
CRP	194/5523	0.99 (0.86-1.14)	0.871968	190/5442	1.01 (0.87-1.17)	0.941415	205/6494	0.94 (0.81-1.10)	0.444112

## Sheet: Table S5
Supplementary Table S5. Risk of cancer per 1SD log increase in YKL-40 and CRP levels in all DD2 participants, time on study as time scale.
	Model 1			Model 2			Model 3
	Events/total	HR (95% CI)	P-value	Events/total	HR (95% CI)	P-value	Events/total	HR (95% CI)	P-value
Obesity-related cancer
YKL-40	340/8856	1.23 (1.10-1.36)	0.000127112	336/8748	1.21 (1.08-1.35)	0.000624026	362/11155	1.16 (1.04-1.29)	0.00594935
CRP	341/9481	1.22 (1.10-1.36)	0.000263036	336/9344	1.20 (1.07-1.34)	0.00168144	362/11155	1.20 (1.07-1.35)	0.00163131
Gastrointestinal cancer
YKL-40	308/8896	1.25 (1.12-1.39)	5.7776e-05	304/8788	1.23 (1.10-1.38)	0.000340666	329/11203	1.18 (1.05-1.31)	0.00426914
CRP	309/9526	1.25 (1.12-1.40)	0.000103808	304/9388	1.23 (1.09-1.38)	0.000537807	329/11203	1.23 (1.09-1.38)	0.000734172
Liver cancer
YKL-40	51/9007	2.90 (2.36-3.55)	1.29144e-24	51/8898	2.79 (2.23-3.48)	1.15647e-19	56/11342	2.55 (2.06-3.16)	1.77169e-17
CRP	52/9641	1.33 (1.01-1.75)	0.0432896	52/9501	1.26 (0.94-1.67)	0.120395	56/11342	1.27 (0.95-1.69)	0.107016
Pancreatic cancer
YKL-40	46/9003	0.90 (0.66-1.22)	0.490433	45/8894	0.91 (0.66-1.26)	0.571388	46/11337	0.93 (0.67-1.27)	0.629533
CRP	43/9636	1.10 (0.81-1.49)	0.537996	42/9496	1.11 (0.81-1.52)	0.508929	46/11337	1.18 (0.86-1.61)	0.302024
Colorectal cancer
YKL-40	192/8908	0.98 (0.85-1.14)	0.805416	190/8800	0.96 (0.83-1.12)	0.621126	204/11217	0.93 (0.80-1.08)	0.35541
CRP	195/9539	1.19 (1.03-1.38)	0.0155093	192/9401	1.18 (1.01-1.36)	0.0326941	204/11217	1.16 (1.00-1.36)	0.0561947
Bladder cancer
YKL-40	38/8988	1.22 (0.89-1.67)	0.215624	38/8879	1.26 (0.91-1.74)	0.165189	42/11317	1.27 (0.93-1.73)	0.13103
CRP	41/9620	1.08 (0.79-1.48)	0.621263	41/9480	1.10 (0.81-1.51)	0.538145	42/11317	1.04 (0.74-1.44)	0.835594
Lung cancer
YKL-40	72/8986	1.08 (0.86-1.37)	0.495849	72/8877	1.05 (0.83-1.34)	0.6657	78/11317	1.11 (0.88-1.40)	0.385628
CRP	77/9617	1.66 (1.33-2.08)	8.88686e-06	77/9478	1.65 (1.32-2.08)	1.59146e-05	78/11317	1.77 (1.41-2.23)	1.07068e-06
Female cancer
YKL-40	174/3475	1.06 (0.89-1.25)	0.524315	170/3438	1.03 (0.87-1.22)	0.740269	190/4393	1.05 (0.89-1.24)	0.55419
CRP	177/3731	1.10 (0.94-1.28)	0.225534	174/3683	1.10 (0.94-1.28)	0.244684	190/4393	1.07 (0.91-1.26)	0.425275
Breast cancer
YKL-40	132/3519	1.07 (0.89-1.30)	0.461582	129/3482	1.04 (0.86-1.27)	0.66265	141/4450	1.07 (0.89-1.30)	0.456841
CRP	134/3779	0.90 (0.75-1.06)	0.207318	131/3731	0.89 (0.74-1.06)	0.179897	141/4450	0.94 (0.78-1.14)	0.524371
Ovarian cancer
YKL-40	40/3668	0.97 (0.68-1.38)	0.86067	39/3627	0.92 (0.63-1.33)	0.640739	46/4642	0.91 (0.65-1.29)	0.608736
CRP	41/3938	2.10 (1.51-2.91)	1.02496e-05	41/3884	2.06 (1.47-2.87)	2.39468e-05	46/4642	1.67 (1.17-2.38)	0.00436336
Prostate cancer
YKL-40	190/5173	0.91 (0.78-1.06)	0.213119	186/5108	0.88 (0.75-1.02)	0.097578	205/6494	0.92 (0.80-1.06)	0.26538
CRP	194/5523	0.98 (0.85-1.14)	0.835318	190/5442	1.00 (0.86-1.16)	0.979227	205/6494	0.94 (0.80-1.09)	0.394434

## Sheet: Table S6
Supplementary Table 6. Joint effects of YKL-40 and CRP on risk of cancer in DD2 participants, age as time scale.
	Model 1			Model 2			Model 3
Cancer by biomarker combinations	Events/total	HR (95% CI)	P-value	Events/total	HR (95% CI)	P-value	Events/total	HR (95% CI)	P-value
Obesity-related cancer
Low YKL-40 /Low CRP	111/3652	(ref)		110/3641	(ref)		117/4640	(ref)
Low YKL-40 /High CRP	57/1783	1.41 (1.03-1.95)	0.034645	56/1779	1.33 (0.96-1.85)	0.0885693	66/2301	1.49 (1.09-2.03)	0.0129253
High YKL-40 /Low CRP	87/1794	1.39 (1.05-1.85)	0.0228779	86/1787	1.33 (0.99-1.77)	0.0555189	94/2309	1.35 (1.02-1.79)	0.0339096
High YKL-40 /High CRP	78/1473	1.98 (1.48-2.65)	4.06516e-06	78/1467	1.90 (1.41-2.55)	2.5665e-05	85/1905	1.90 (1.41-2.55)	2.1252e-05
Gastrointestinal cancer
Low YKL-40 /Low CRP	98/3663	(ref)		97/3652	(ref)		104/4653	(ref)
Low YKL-40 /High CRP	51/1794	1.45 (1.03-2.03)	0.0337536	50/1790	1.37 (0.97-1.94)	0.0782354	59/2316	1.50 (1.08-2.08)	0.0168179
High YKL-40 /Low CRP	79/1802	1.39 (1.03-1.88)	0.0296404	78/1795	1.32 (0.98-1.80)	0.0716899	86/2319	1.36 (1.01-1.82)	0.0422395
High YKL-40 /High CRP	73/1482	2.07 (1.53-2.80)	2.6975e-06	73/1476	1.99 (1.46-2.72)	1.47565e-05	80/1915	1.97 (1.45-2.69)	1.53635e-05
Liver cancer
Low YKL-40 /Low CRP	<10/3703	(ref)		<10/3692	(ref)		<10/4706	(ref)
Low YKL-40 /High CRP	<10/1809			<10/1805			<10/2340	0.56 (0.12-2.64)	0.467912
High YKL-40 /Low CRP	23/1836	5.13 (2.28-11.52)	7.61063e-05	23/1828	4.17 (1.84-9.47)	0.000642348	24/2360	3.89 (1.78-8.52)	0.000679658
High YKL-40 /High CRP	19/1500	6.84 (2.99-15.66)	5.22696e-06	19/1494	5.51 (2.37-12.83)	7.4707e-05	21/1936	5.20 (2.30-11.78)	7.48318e-05
Colorectal cancer
Low YKL-40 /Low CRP	68/3663	(ref)		67/3652	(ref)		71/4653	(ref)
Low YKL-40 /High CRP	36/1798	1.46 (0.97-2.19)	0.0700691	36/1794	1.40 (0.92-2.12)	0.115425	41/2321	1.48 (0.99-2.21)	0.0536267
High YKL-40 /Low CRP	42/1805	1.03 (0.70-1.52)	0.872759	42/1798	1.01 (0.68-1.50)	0.947197	46/2323	1.05 (0.72-1.54)	0.794774
High YKL-40 /High CRP	43/1487	1.70 (1.16-2.49)	0.00660813	43/1481	1.65 (1.11-2.44)	0.0125723	46/1920	1.64 (1.11-2.42)	0.0136882
Lung cancer
Low YKL-40 /Low CRP	19/3694	(ref)		19/3683	(ref)		20/4696	(ref)
Low YKL-40 /High CRP	21/1806	2.88 (1.54-5.37)	0.000924254	21/1802	2.78 (1.48-5.24)	0.00154273	21/2337	3.34 (1.76-6.31)	0.000208966
High YKL-40 /Low CRP	17/1835	1.69 (0.87-3.27)	0.119251	17/1827	1.65 (0.84-3.21)	0.144322	19/2357	1.84 (0.96-3.52)	0.0640602
High YKL-40 /High CRP	15/1493	2.23 (1.13-4.40)	0.0202684	15/1487	2.13 (1.07-4.26)	0.032374	18/1927	3.04 (1.55-5.94)	0.00117796

## Sheet: Table S7
Supplementary Table 7. Joint effects of YKL-40 and CRP on risk of cancer in DD2 participants, time on study as time scale.
	Model 1			Model 2			Model 3
Cancer by biomarker combinations	Events/total	HR (95% CI)	P-value	Events/total	HR (95% CI)	P-value	Events/total	HR (95% CI)	P-value
Obesity-related cancer
Low YKL-40 /Low CRP	111/3652	(ref)		110/3641	(ref)		117/4640	(ref)
Low YKL-40 /High CRP	57/1783	1.40 (1.02-1.93)	0.0395932	56/1779	1.32 (0.95-1.83)	0.103256	66/2301	1.45 (1.06-1.99)	0.0191324
High YKL-40 /Low CRP	87/1794	1.28 (0.96-1.70)	0.0928861	86/1787	1.22 (0.91-1.63)	0.184605	94/2309	1.25 (0.94-1.65)	0.123068
High YKL-40 /High CRP	78/1473	1.85 (1.39-2.48)	3.30646e-05	78/1467	1.76 (1.31-2.38)	0.000193827	85/1905	1.77 (1.32-2.38)	0.000155575
Gastrointestinal cancer
Low YKL-40 /Low CRP	98/3663	(ref)		97/3652	(ref)		104/4653	(ref)
Low YKL-40 /High CRP	51/1794	1.43 (1.02-2.01)	0.0391216	50/1790	1.35 (0.95-1.91)	0.0929254	59/2316	1.46 (1.05-2.04)	0.0240033
High YKL-40 /Low CRP	79/1802	1.29 (0.95-1.75)	0.0979738	78/1795	1.22 (0.90-1.66)	0.197694	86/2319	1.26 (0.93-1.69)	0.130669
High YKL-40 /High CRP	73/1482	1.95 (1.44-2.65)	1.7282e-05	73/1476	1.87 (1.36-2.55)	9.22501e-05	80/1915	1.85 (1.36-2.53)	9.16641e-05
Liver cancer
Low YKL-40 /Low CRP	<10/3703	(ref)		<10/3692	(ref)		<10/4706	(ref)
Low YKL-40 /High CRP	<10/1809			<10/1805			<10/2340	0.54 (0.12-2.54)	0.438036
High YKL-40 /Low CRP	23/1836	5.40 (2.39-12.21)	5.16397e-05	23/1828	4.40 (1.93-10.04)	0.000436827	24/2360	4.04 (1.84-8.89)	0.000521441
High YKL-40 /High CRP	19/1500	7.07 (3.08-16.20)	3.82905e-06	19/1494	5.63 (2.41-13.14)	6.32577e-05	21/1936	5.40 (2.38-12.26)	5.65569e-05
Colorectal cancer
Low YKL-40 /Low CRP	68/3663	(ref)		67/3652	(ref)		71/4653	(ref)
Low YKL-40 /High CRP	36/1798	1.44 (0.96-2.16)	0.0800855	36/1794	1.37 (0.91-2.08)	0.136008	41/2321	1.45 (0.97-2.16)	0.070954
High YKL-40 /Low CRP	42/1805	0.96 (0.65-1.42)	0.826229	42/1798	0.94 (0.63-1.39)	0.752836	46/2323	0.97 (0.66-1.42)	0.864333
High YKL-40 /High CRP	43/1487	1.61 (1.10-2.37)	0.0149292	43/1481	1.55 (1.05-2.30)	0.0280229	46/1920	1.54 (1.04-2.28)	0.0325325
Lung cancer
Low YKL-40 /Low CRP	19/3694	(ref)		19/3683	(ref)		20/4696	(ref)
Low YKL-40 /High CRP	21/1806	2.86 (1.53-5.34)	0.00100143	21/1802	2.74 (1.45-5.15)	0.00184405	21/2337	3.17 (1.68-5.98)	0.0003746
High YKL-40 /Low CRP	17/1835	1.33 (0.69-2.59)	0.396423	17/1827	1.30 (0.66-2.53)	0.449294	19/2357	1.50 (0.78-2.87)	0.222342
High YKL-40 /High CRP	15/1493	1.85 (0.93-3.65)	0.0774341	15/1487	1.73 (0.87-3.47)	0.120593	18/1927	2.48 (1.27-4.86)	0.00812873

## Sheet: Table S8
Supplementary Table S8. Stratified on covariates: Risk of cancer per 1SD log increase in YKL-40 levels in all DD2 participants, age as time scale.
Outcome	Stratum	Stratum level	Events/total	HR (95% CI)	P-value
Obesity-related cancer	Age	<= 60	87/5143	1.36 (1.11-1.67)	0.0031155
Obesity-related cancer	Age	> 60	275/6012	1.14 (1.01-1.30)	0.0352491
Obesity-related cancer	Sex	Female	99/4621	0.98 (0.77-1.23)	0.838577
Obesity-related cancer	Sex	Male	263/6534	1.24 (1.10-1.40)	0.000392238
Obesity-related cancer	Family histtory of T2D	No	170/4249	1.10 (0.94-1.28)	0.251804
Obesity-related cancer	Family histtory of T2D	Yes	192/6906	1.24 (1.07-1.43)	0.00482726
Obesity-related cancer	T2D duration	<= 1 year	167/6562	1.12 (0.94-1.32)	0.19678
Obesity-related cancer	T2D duration	> 1 year	195/4593	1.22 (1.06-1.40)	0.00561916
Obesity-related cancer	BMI	< median	198/5563	1.16 (1.00-1.34)	0.052889
Obesity-related cancer	BMI	>= median	164/5592	1.19 (1.02-1.39)	0.029164
Obesity-related cancer	WHR	< median	165/5579	1.11 (0.94-1.30)	0.2194
Obesity-related cancer	WHR	>= median	197/5576	1.22 (1.06-1.41)	0.00549412
Obesity-related cancer	Alcohol overconsumption	No	332/10517	1.13 (1.01-1.27)	0.0345674
Obesity-related cancer	Alcohol overconsumption	Yes	30/638	1.52 (1.12-2.05)	0.00724621
Obesity-related cancer	Smoking status	Ever	204/5739	1.24 (1.08-1.42)	0.00186174
Obesity-related cancer	Smoking status	Never	158/5416	1.05 (0.89-1.25)	0.546645
Obesity-related cancer	Physical activity	High	78/2179	1.18 (0.93-1.49)	0.181836
Obesity-related cancer	Physical activity	Low	284/8976	1.16 (1.03-1.31)	0.012852
Obesity-related cancer	HbA1c	< median	163/5109	1.15 (0.97-1.35)	0.0976714
Obesity-related cancer	HbA1c	>= median	199/6046	1.18 (1.02-1.36)	0.023706
Obesity-related cancer	HOMA2-S	< median	180/5557	1.26 (1.09-1.46)	0.00227301
Obesity-related cancer	HOMA2-S	>= median	182/5598	1.06 (0.90-1.24)	0.488202
Obesity-related cancer	HOM2-B	< median	188/5577	1.17 (1.01-1.36)	0.0327971
Obesity-related cancer	HOM2-B	>= median	174/5578	1.17 (1.00-1.37)	0.0531816
Obesity-related cancer	UACR	< median	169/5449	1.04 (0.88-1.23)	0.666678
Obesity-related cancer	UACR	>= median	193/5706	1.27 (1.11-1.45)	0.000645382
Obesity-related cancer	eGFR	< median	199/5539	1.07 (0.92-1.24)	0.384398
Obesity-related cancer	eGFR	>= median	163/5616	1.29 (1.11-1.51)	0.00108985
Obesity-related cancer	LDL cholesterol	< median	193/5525	1.23 (1.06-1.42)	0.00492238
Obesity-related cancer	LDL cholesterol	>= median	169/5630	1.11 (0.95-1.31)	0.19165
Obesity-related cancer	Triglycerides	< median	190/5490	1.29 (1.11-1.50)	0.00076225
Obesity-related cancer	Triglycerides	>= median	172/5665	1.05 (0.90-1.23)	0.500817
Obesity-related cancer	C-reactive protein	<= 3 mg/L	212/6956	1.14 (0.98-1.31)	0.0837374
Obesity-related cancer	C-reactive protein	> 3 mg/L	150/4199	1.16 (0.99-1.37)	0.0655998
Gastrointestinal cancer	Age	<= 60	73/5162	1.42 (1.14-1.78)	0.0016959
Gastrointestinal cancer	Age	> 60	256/6041	1.15 (1.01-1.31)	0.0364677
Gastrointestinal cancer	Sex	Female	91/4636	0.98 (0.77-1.25)	0.852742
Gastrointestinal cancer	Sex	Male	238/6567	1.26 (1.12-1.43)	0.000240204
Gastrointestinal cancer	Family histtory of T2D	No	154/4275	1.12 (0.95-1.31)	0.188118
Gastrointestinal cancer	Family histtory of T2D	Yes	175/6928	1.24 (1.07-1.45)	0.0056638
Gastrointestinal cancer	T2D duration	<= 1 year	148/6594	1.13 (0.95-1.35)	0.175177
Gastrointestinal cancer	T2D duration	> 1 year	181/4609	1.23 (1.07-1.42)	0.00455298
Gastrointestinal cancer	BMI	< median	179/5584	1.16 (0.99-1.36)	0.0607701
Gastrointestinal cancer	BMI	>= median	150/5619	1.22 (1.04-1.44)	0.0167416
Gastrointestinal cancer	WHR	< median	149/5602	1.07 (0.90-1.28)	0.431546
Gastrointestinal cancer	WHR	>= median	180/5601	1.28 (1.11-1.49)	0.000857248
Gastrointestinal cancer	Alcohol overconsumption	No	300/10564	1.15 (1.02-1.30)	0.0216845
Gastrointestinal cancer	Alcohol overconsumption	Yes	29/639	1.46 (1.07-1.98)	0.0155549
Gastrointestinal cancer	Smoking status	Ever	188/5765	1.26 (1.09-1.45)	0.00134506
Gastrointestinal cancer	Smoking status	Never	141/5438	1.06 (0.88-1.27)	0.54193
Gastrointestinal cancer	Physical activity	High	72/2183	1.18 (0.92-1.52)	0.182541
Gastrointestinal cancer	Physical activity	Low	257/9020	1.18 (1.04-1.34)	0.00915913
Gastrointestinal cancer	HbA1c	< median	151/5131	1.23 (1.04-1.45)	0.0159045
Gastrointestinal cancer	HbA1c	>= median	178/6072	1.14 (0.98-1.33)	0.0844322
Gastrointestinal cancer	HOMA2-S	< median	169/5592	1.29 (1.10-1.50)	0.00118921
Gastrointestinal cancer	HOMA2-S	>= median	160/5611	1.05 (0.89-1.24)	0.585227
Gastrointestinal cancer	HOM2-B	< median	170/5590	1.18 (1.01-1.37)	0.0415607
Gastrointestinal cancer	HOM2-B	>= median	159/5613	1.20 (1.02-1.41)	0.0295766
Gastrointestinal cancer	UACR	< median	153/5469	1.04 (0.87-1.24)	0.691326
Gastrointestinal cancer	UACR	>= median	176/5734	1.30 (1.13-1.49)	0.000324295
Gastrointestinal cancer	eGFR	< median	185/5572	1.05 (0.90-1.23)	0.506193
Gastrointestinal cancer	eGFR	>= median	144/5631	1.35 (1.15-1.59)	0.000239408
Gastrointestinal cancer	LDL cholesterol	< median	179/5555	1.26 (1.09-1.46)	0.00185383
Gastrointestinal cancer	LDL cholesterol	>= median	150/5648	1.10 (0.93-1.31)	0.267582
Gastrointestinal cancer	Triglycerides	< median	180/5506	1.32 (1.13-1.54)	0.000357657
Gastrointestinal cancer	Triglycerides	>= median	149/5697	1.05 (0.89-1.24)	0.551205
Gastrointestinal cancer	C-reactive protein	<= 3 mg/L	191/6979	1.14 (0.98-1.33)	0.0821538
Gastrointestinal cancer	C-reactive protein	> 3 mg/L	138/4224	1.19 (1.00-1.40)	0.0477446
Liver cancer	Age	<= 60	15/5188	3.00 (1.95-4.60)	5.0039e-07
Liver cancer	Age	> 60	41/6154	2.50 (1.92-3.26)	1.29034e-11
Liver cancer	Sex	Female	10/4687	1.93 (0.98-3.79)	0.0562945
Liver cancer	Sex	Male	46/6655	2.78 (2.19-3.52)	4.96201e-17
Liver cancer	Family histtory of T2D	No	34/4340	2.12 (1.59-2.84)	4.17177e-07
Liver cancer	Family histtory of T2D	Yes	22/7002	3.48 (2.40-5.06)	5.84736e-11
Liver cancer	T2D duration	<= 1 year	21/6677	2.46 (1.69-3.57)	2.5977e-06
Liver cancer	T2D duration	> 1 year	35/4665	2.67 (2.02-3.52)	4.91409e-12
Liver cancer	BMI	< median	27/5676	2.68 (1.92-3.73)	5.75794e-09
Liver cancer	BMI	>= median	29/5666	2.41 (1.78-3.27)	1.63983e-08
Liver cancer	WHR	< median	24/5678	2.49 (1.73-3.60)	9.99334e-07
Liver cancer	WHR	>= median	32/5664	2.66 (2.00-3.56)	2.97201e-11
Liver cancer	Alcohol overconsumption	No	45/10697	2.56 (1.99-3.28)	1.21952e-13
Liver cancer	Alcohol overconsumption	Yes	11/645	4.43 (2.14-9.17)	6.1179e-05
Liver cancer	Smoking status	Ever	38/5840	2.37 (1.84-3.05)	2.65908e-11
Liver cancer	Smoking status	Never	18/5502	3.44 (2.17-5.45)	1.50818e-07
Liver cancer	Physical activity	High	11/2215	2.03 (1.28-3.22)	0.00279458
Liver cancer	Physical activity	Low	45/9127	2.70 (2.10-3.47)	8.78502e-15
Liver cancer	HbA1c	< median	20/5189	2.90 (1.90-4.44)	8.45344e-07
Liver cancer	HbA1c	>= median	36/6153	2.48 (1.90-3.24)	2.65971e-11
Liver cancer	HOMA2-S	< median	36/5649	2.83 (2.13-3.74)	4.5816e-13
Liver cancer	HOMA2-S	>= median	20/5693	2.06 (1.43-2.98)	0.000113196
Liver cancer	HOM2-B	< median	27/5668	2.61 (1.92-3.56)	1.21778e-09
Liver cancer	HOM2-B	>= median	29/5674	2.49 (1.84-3.38)	3.45327e-09
Liver cancer	UACR	< median	18/5526	2.78 (1.76-4.40)	1.31166e-05
Liver cancer	UACR	>= median	38/5816	2.31 (1.80-2.97)	5.47653e-11
Liver cancer	eGFR	< median	22/5670	2.68 (1.84-3.92)	3.10855e-07
Liver cancer	eGFR	>= median	34/5672	2.54 (1.92-3.36)	5.4622e-11
Liver cancer	LDL cholesterol	< median	35/5623	2.47 (1.87-3.27)	2.60002e-10
Liver cancer	LDL cholesterol	>= median	21/5719	2.67 (1.88-3.80)	4.26759e-08
Liver cancer	Triglycerides	< median	28/5587	2.64 (1.90-3.65)	5.89987e-09
Liver cancer	Triglycerides	>= median	28/5755	2.50 (1.83-3.40)	6.55724e-09
Liver cancer	C-reactive protein	<= 3 mg/L	33/7073	2.62 (1.94-3.53)	2.36249e-10
Liver cancer	C-reactive protein	> 3 mg/L	23/4269	2.62 (1.83-3.76)	1.72379e-07
Colorectal cancer	Age	<= 60	43/5166	1.11 (0.81-1.52)	0.516641
Colorectal cancer	Age	> 60	161/6051	0.91 (0.77-1.09)	0.30459
Colorectal cancer	Sex	Female	66/4640	0.87 (0.65-1.17)	0.361843
Colorectal cancer	Sex	Male	138/6577	0.99 (0.83-1.18)	0.881347
Colorectal cancer	Family histtory of T2D	No	88/4280	0.95 (0.76-1.20)	0.689213
Colorectal cancer	Family histtory of T2D	Yes	116/6937	0.91 (0.74-1.12)	0.380897
Colorectal cancer	T2D duration	<= 1 year	91/6602	0.81 (0.63-1.04)	0.0926335
Colorectal cancer	T2D duration	> 1 year	113/4615	1.04 (0.86-1.26)	0.692001
Colorectal cancer	BMI	< median	112/5595	0.95 (0.78-1.18)	0.66283
Colorectal cancer	BMI	>= median	92/5622	0.93 (0.74-1.16)	0.497089
Colorectal cancer	WHR	< median	96/5611	0.97 (0.78-1.21)	0.790731
Colorectal cancer	WHR	>= median	108/5606	0.91 (0.74-1.12)	0.358571
Colorectal cancer	Alcohol overconsumption	No	187/10578	0.96 (0.81-1.13)	0.591596
Colorectal cancer	Alcohol overconsumption	Yes	17/639	0.83 (0.53-1.30)	0.408321
Colorectal cancer	Smoking status	Ever	108/5773	1.07 (0.87-1.31)	0.518974
Colorectal cancer	Smoking status	Never	96/5444	0.79 (0.62-1.00)	0.0465336
Colorectal cancer	Physical activity	High	40/2189	0.96 (0.67-1.36)	0.811668
Colorectal cancer	Physical activity	Low	164/9028	0.93 (0.78-1.10)	0.392063
Colorectal cancer	HbA1c	< median	94/5133	0.94 (0.74-1.18)	0.574106
Colorectal cancer	HbA1c	>= median	110/6084	0.95 (0.77-1.16)	0.602911
Colorectal cancer	HOMA2-S	< median	98/5598	0.99 (0.80-1.23)	0.933865
Colorectal cancer	HOMA2-S	>= median	106/5619	0.88 (0.71-1.10)	0.259472
Colorectal cancer	HOM2-B	< median	105/5599	1.01 (0.82-1.24)	0.923809
Colorectal cancer	HOM2-B	>= median	99/5618	0.86 (0.69-1.08)	0.198201
Colorectal cancer	UACR	< median	100/5472	0.80 (0.63-1.02)	0.0671909
Colorectal cancer	UACR	>= median	104/5745	1.04 (0.85-1.27)	0.697875
Colorectal cancer	eGFR	< median	124/5577	0.87 (0.71-1.06)	0.16381
Colorectal cancer	eGFR	>= median	80/5640	1.05 (0.83-1.33)	0.655211
Colorectal cancer	LDL cholesterol	< median	111/5561	1.04 (0.85-1.27)	0.72857
Colorectal cancer	LDL cholesterol	>= median	93/5656	0.84 (0.66-1.06)	0.132861
Colorectal cancer	Triglycerides	< median	112/5512	1.12 (0.92-1.38)	0.262098
Colorectal cancer	Triglycerides	>= median	92/5705	0.76 (0.61-0.95)	0.0183111
Colorectal cancer	C-reactive protein	<= 3 mg/L	118/6983	0.94 (0.76-1.15)	0.545199
Colorectal cancer	C-reactive protein	> 3 mg/L	86/4234	0.90 (0.72-1.13)	0.367206
Lung cancer	Age	<= 60	16/5182	0.78 (0.45-1.34)	0.369109
Lung cancer	Age	> 60	62/6135	1.26 (0.98-1.62)	0.0696056
Lung cancer	Sex	Female	29/4676	1.02 (0.68-1.54)	0.910062
Lung cancer	Sex	Male	49/6641	1.12 (0.84-1.48)	0.441067
Lung cancer	Family histtory of T2D	No	30/4330	1.04 (0.72-1.50)	0.847862
Lung cancer	Family histtory of T2D	Yes	48/6987	1.11 (0.83-1.50)	0.486717
Lung cancer	T2D duration	<= 1 year	34/6664	1.18 (0.83-1.68)	0.359293
Lung cancer	T2D duration	> 1 year	44/4653	0.97 (0.71-1.33)	0.869988
Lung cancer	BMI	< median	48/5665	1.21 (0.91-1.63)	0.194358
Lung cancer	BMI	>= median	30/5652	0.76 (0.51-1.16)	0.202444
Lung cancer	WHR	< median	38/5671	1.11 (0.79-1.56)	0.536254
Lung cancer	WHR	>= median	40/5646	1.00 (0.72-1.39)	0.989453
Lung cancer	Alcohol overconsumption	No	70/10675	1.11 (0.86-1.43)	0.425069
Lung cancer	Alcohol overconsumption	Yes	8/642	0.77 (0.36-1.64)	0.503527
Lung cancer	Smoking status	Ever	56/5822	1.11 (0.85-1.45)	0.448438
Lung cancer	Smoking status	Never	22/5495	0.91 (0.57-1.45)	0.69487
Lung cancer	Physical activity	High	16/2210	0.76 (0.40-1.44)	0.397916
Lung cancer	Physical activity	Low	62/9107	1.11 (0.86-1.43)	0.413674
Lung cancer	HbA1c	< median	36/5175	0.91 (0.63-1.31)	0.608066
Lung cancer	HbA1c	>= median	42/6142	1.21 (0.89-1.65)	0.217202
Lung cancer	HOMA2-S	< median	30/5640	0.88 (0.60-1.30)	0.532044
Lung cancer	HOMA2-S	>= median	48/5677	1.03 (0.76-1.39)	0.856318
Lung cancer	HOM2-B	< median	46/5657	1.05 (0.77-1.42)	0.766783
Lung cancer	HOM2-B	>= median	32/5660	1.11 (0.77-1.60)	0.593229
Lung cancer	UACR	< median	36/5517	1.08 (0.74-1.57)	0.699122
Lung cancer	UACR	>= median	42/5800	1.08 (0.80-1.46)	0.613775
Lung cancer	eGFR	< median	50/5653	1.10 (0.83-1.46)	0.523089
Lung cancer	eGFR	>= median	28/5664	1.09 (0.72-1.65)	0.67837
Lung cancer	LDL cholesterol	< median	35/5606	1.12 (0.80-1.57)	0.502275
Lung cancer	LDL cholesterol	>= median	43/5711	0.99 (0.71-1.37)	0.933252
Lung cancer	Triglycerides	< median	45/5578	1.06 (0.77-1.45)	0.735004
Lung cancer	Triglycerides	>= median	33/5739	1.15 (0.81-1.63)	0.445359
Lung cancer	C-reactive protein	<= 3 mg/L	40/7060	1.06 (0.76-1.47)	0.745855
Lung cancer	C-reactive protein	> 3 mg/L	38/4257	1.07 (0.77-1.49)	0.683677
